# Supplementary material for: 2-Hy­droxy-N′-methyl­benzohydrazide
Source: Acta Crystallogr Sect E Struct Rep Online. 2012 Aug 11;68(Pt 9):o2686. doi: 10.1107/S160053681203468X (PMC3435707; doi:10.1107/S160053681203468X)
Supplement: Supplementary file 2 [file e-68-o2686-Isup2.hkl]

# 
# h,k,l, Fc-squared, Fo-squared, sigma(Fo-squared) and status flag 
# 
data_I
_shelx_title 'I in P2(1)/c' 
_shelx_refln_list_code          4 
_shelx_F_calc_maximum       97.13 
_exptl_crystal_F_000       352.00 
_reflns_d_resolution_high  0.7829 
 
loop_ 
 _symmetry_equiv_pos_as_xyz 
 'x, y, z' 
 '-x, y+1/2, -z+1/2' 
 '-x, -y, -z' 
 'x, -y-1/2, z-1/2' 
 
_cell_length_a     7.4863 
_cell_length_b    14.7061 
_cell_length_c     7.7232 
_cell_angle_alpha  90.000 
_cell_angle_beta   96.898 
_cell_angle_gamma  90.000 
 
_shelx_F_squared_multiplier     1.000 
 
loop_ 
 _refln_index_h 
 _refln_index_k 
 _refln_index_l 
 _refln_F_squared_calc 
 _refln_F_squared_meas 
 _refln_F_squared_sigma 
 _refln_observed_status 
   1   0   0      336.62      382.76      2.53 o 
   2   0   0      415.44      379.94      2.87 o 
   3   0   0      364.42      417.03      5.31 o 
   4   0   0      165.56      169.25      3.32 o 
   5   0   0      109.66      105.02      2.31 o 
   6   0   0        0.00        0.70      1.02 o 
   7   0   0        0.47        1.45      1.34 o 
   8   0   0       70.81       75.54      6.22 o 
   9   0   0        0.00        0.00      1.55 o 
   1   1   0     1433.48     1422.33     12.41 o 
   2   1   0       28.98       29.08      0.63 o 
   3   1   0      182.40      183.53      2.16 o 
   4   1   0      356.73      402.73      4.93 o 
   5   1   0      116.04      126.84      2.43 o 
   6   1   0       45.56       40.12      3.65 o 
   7   1   0        6.70        7.34      1.74 o 
   8   1   0        6.17        6.21      1.74 o 
   9   1   0        7.97       10.74      2.28 o 
   0   2   0     3632.50     3404.07     98.91 o 
   1   2   0       31.68       36.04      0.72 o 
   2   2   0      237.03      211.61      1.82 o 
   3   2   0      652.19      704.75      4.75 o 
   4   2   0      468.41      506.14      3.59 o 
   5   2   0        6.09        5.45      0.70 o 
   6   2   0        6.03        4.38      1.23 o 
   7   2   0       10.94        8.89      1.78 o 
   8   2   0       27.05       34.86      3.26 o 
   9   2   0        0.04        0.00      1.08 o 
   1   3   0       11.43       14.78      2.35 o 
   2   3   0        2.24        4.68      0.82 o 
   3   3   0       62.47       47.62      1.25 o 
   4   3   0      443.05      473.26      7.78 o 
   5   3   0       78.16       71.07      3.43 o 
   6   3   0       16.16       16.23      2.10 o 
   7   3   0        0.71        1.14      0.85 o 
   8   3   0        0.31        0.80      1.02 o 
   9   3   0        2.68        2.93      1.51 o 
   0   4   0     1486.92     1579.04     27.29 o 
   1   4   0        7.41        7.87      0.43 o 
   2   4   0      495.99      484.72      3.72 o 
   3   4   0      825.85      915.00     11.34 o 
   4   4   0        0.03        0.03      0.28 o 
   5   4   0       18.12       16.29      1.34 o 
   6   4   0      438.63      427.03      8.63 o 
   7   4   0        6.23        7.70      1.72 o 
   8   4   0       20.21       20.69      2.84 o 
   9   4   0        0.04        0.00      1.45 o 
   1   5   0      232.55      246.50      3.75 o 
   2   5   0      270.85      273.06      5.19 o 
   3   5   0        9.65        6.09      0.57 o 
   4   5   0       68.51       73.56      2.81 o 
   5   5   0      145.58      164.97      3.85 o 
   6   5   0      507.01      494.51      9.31 o 
   7   5   0       31.20       28.13      2.72 o 
   8   5   0       11.81        9.33      3.00 o 
   9   5   0        1.90        0.54      1.88 o 
   0   6   0     1643.86     1692.96     43.13 o 
   1   6   0       33.41       30.29      0.91 o 
   2   6   0        0.25        0.00      0.21 o 
   3   6   0       68.68       66.48      4.55 o 
   4   6   0       47.93       51.68      1.88 o 
   5   6   0      154.71      145.01      3.24 o 
   6   6   0      148.35      149.51      4.29 o 
   7   6   0        3.25        2.29      1.21 o 
   8   6   0       12.90       10.90      2.33 o 
   1   7   0       49.98       42.99      1.16 o 
   2   7   0      362.89      381.17      4.40 o 
   3   7   0       73.14       69.96      1.68 o 
   4   7   0       15.36       17.36      1.00 o 
   5   7   0       56.45       49.25      1.97 o 
   6   7   0      100.79      100.36      5.55 o 
   7   7   0      137.30      122.00     11.37 o 
   8   7   0        1.40        1.37      1.31 o 
   0   8   0      142.96      135.95      3.70 o 
   1   8   0        0.02        0.20      0.25 o 
   2   8   0       63.94       69.08      1.85 o 
   3   8   0       16.28       17.33      1.10 o 
   4   8   0        0.80        0.93      0.44 o 
   5   8   0       80.81       75.57      2.98 o 
   6   8   0       62.95       66.98      3.15 o 
   7   8   0        1.04        1.03      1.11 o 
   8   8   0        0.05        0.00      1.12 o 
   1   9   0      389.82      426.15      9.51 o 
   2   9   0       60.32       58.25      1.57 o 
   3   9   0      115.05      111.92      3.52 o 
   4   9   0       21.16       21.16      1.35 o 
   5   9   0        8.42        8.86      1.60 o 
   6   9   0        0.11        0.59      0.70 o 
   7   9   0       14.72       19.51      2.81 o 
   8   9   0       13.44       16.13      2.84 o 
   0  10   0       26.01       32.23      1.94 o 
   1  10   0      159.64      161.49      2.86 o 
   2  10   0      113.30      113.38      2.75 o 
   3  10   0       32.90       36.51      2.73 o 
   4  10   0       33.43       35.37      1.75 o 
   5  10   0       10.65        7.08      3.23 o 
   6  10   0        0.14        0.56      0.69 o 
   7  10   0        5.16        6.16      2.25 o 
   8  10   0        0.27        0.00      1.93 o 
   1  11   0       24.79       26.77      1.41 o 
   2  11   0        4.33        5.31      0.82 o 
   3  11   0       10.31       11.48      1.16 o 
   4  11   0        0.35        0.98      0.65 o 
   5  11   0        2.41        4.26      1.29 o 
   6  11   0       11.34       11.89      2.16 o 
   7  11   0        4.27        9.27      3.16 o 
   0  12   0      105.54       98.21      6.00 o 
   1  12   0       91.60       93.49      4.28 o 
   2  12   0        0.19        0.44      0.50 o 
   3  12   0        0.05        0.37      0.48 o 
   4  12   0        1.56        0.87      0.80 o 
   5  12   0        0.13        0.40      0.85 o 
   6  12   0        1.59        0.46      0.96 o 
   7  12   0        0.03        0.00      1.66 o 
   1  13   0       43.29       38.32      2.83 o 
   2  13   0       21.48       20.62      1.78 o 
   3  13   0        4.35        3.71      0.94 o 
   4  13   0        1.18        0.79      0.81 o 
   5  13   0       24.22       27.72      3.07 o 
   6  13   0        3.80        3.41      1.36 o 
   0  14   0        6.83        4.29      1.77 o 
   1  14   0        0.24        0.21      0.76 o 
   2  14   0       16.97       14.02      2.16 o 
   3  14   0        2.05        1.50      1.05 o 
   4  14   0        2.41        3.05      1.27 o 
   5  14   0       27.25       29.37      3.27 o 
   6  14   0        0.20        0.18      1.17 o 
   1  15   0        0.00        0.00      0.75 o 
   2  15   0        7.20        6.09      1.62 o 
   3  15   0        0.00        0.54      0.88 o 
   4  15   0        1.30        0.00      1.07 o 
   5  15   0        8.99        3.73      3.57 o 
   0  16   0       10.45       10.61      3.06 o 
   1  16   0        3.69        3.10      1.72 o 
   2  16   0        1.33        0.92      0.92 o 
   3  16   0        0.28        0.52      0.97 o 
   4  16   0       16.54       21.98      4.40 o 
   1  17   0        0.14        0.92      0.95 o 
   2  17   0        0.09        1.39      1.02 o 
   3  17   0        0.34        0.21      1.72 o 
   4  17   0        9.88       11.04      3.65 o 
   0  18   0       28.24       39.51      5.63 o 
   1  18   0        0.95        0.69      1.10 o 
   2  18   0        0.54        0.03      1.02 o 
  -9   1   1        0.31        1.60      1.93 o 
  -8   1   1       22.66       24.48      2.94 o 
  -7   1   1        4.92        3.78      1.28 o 
  -6   1   1        0.84        0.74      0.80 o 
  -5   1   1      194.85      214.88      5.36 o 
  -4   1   1       35.88       33.09      1.28 o 
  -3   1   1      960.95     1096.39      6.80 o 
  -2   1   1     2935.80     2813.59     41.96 o 
  -1   1   1     2289.39     2245.26     37.81 o 
   0   1   1      216.47      231.38      1.74 o 
   1   1   1      539.40      549.29      3.37 o 
   2   1   1     2124.94     2080.87     10.42 o 
   3   1   1      735.38      788.72      5.42 o 
   4   1   1      176.06      186.98      2.37 o 
   5   1   1        8.99       10.98      0.75 o 
   6   1   1      442.37      414.03     11.42 o 
   7   1   1      114.01      112.67      5.06 o 
   8   1   1        0.04        0.00      0.96 o 
   9   1   1        2.11        2.57      1.46 o 
  -9   2   1       10.10        8.89      2.22 o 
  -8   2   1        0.02        2.76      1.34 o 
  -7   2   1       38.96       36.90      3.89 o 
  -6   2   1      103.32       99.08      5.92 o 
  -5   2   1       40.37       44.05      2.49 o 
  -4   2   1     1152.94     1291.72      8.29 o 
  -3   2   1      487.76      512.85      4.69 o 
  -2   2   1      376.96      392.32      5.15 o 
  -1   2   1     2363.29     2339.10     20.33 o 
   0   2   1      189.04      205.62      1.53 o 
   1   2   1     6573.72     5922.06     48.52 o 
   2   2   1      267.01      256.37      2.75 o 
   3   2   1      129.42      124.03      1.93 o 
   4   2   1       51.53       60.61      1.37 o 
   5   2   1       65.73       63.32      1.93 o 
   6   2   1      466.06      462.40     18.71 o 
   7   2   1       46.76       49.66      3.45 o 
   8   2   1        3.03        3.01      1.39 o 
   9   2   1        4.81        9.06      2.23 o 
  -9   3   1        0.16        1.45      1.77 o 
  -8   3   1       26.02       25.72      2.99 o 
  -7   3   1      182.71      165.33      8.68 o 
  -6   3   1       10.83       10.08      1.65 o 
  -5   3   1      155.45      149.73      3.27 o 
  -4   3   1      255.03      284.03      4.46 o 
  -3   3   1       13.25       14.06      0.58 o 
  -2   3   1      155.54      145.80      1.61 o 
  -1   3   1     1645.21     1551.98     59.88 o 
   0   3   1     9434.86     7256.73    627.51 o 
   1   3   1     2840.42     2772.65     17.40 o 
   2   3   1      363.68      371.96      3.47 o 
   3   3   1      260.22      204.42     42.53 o 
   4   3   1        5.44        3.02      0.75 o 
   5   3   1      348.22      326.28      3.47 o 
   6   3   1       37.77       42.61      4.37 o 
   7   3   1      148.15      138.17      5.64 o 
   8   3   1       25.33       27.16      3.24 o 
   9   3   1        0.69        2.33      1.44 o 
  -9   4   1        5.13        7.36      2.10 o 
  -8   4   1       43.77       37.58      5.20 o 
  -7   4   1       20.40       18.09      3.00 o 
  -6   4   1       56.47       55.07      3.11 o 
  -5   4   1       15.05       13.23      1.08 o 
  -4   4   1        0.10        0.33      0.26 o 
  -3   4   1      149.62      155.20      2.34 o 
  -2   4   1       30.11       25.85      1.11 o 
  -1   4   1       49.22       51.78      1.25 o 
   0   4   1     7014.89     6778.59    137.69 o 
   1   4   1      121.82      136.72      1.66 o 
   2   4   1      279.56      290.10      3.95 o 
   3   4   1       47.58       47.75      1.45 o 
   4   4   1       55.76       55.45      1.51 o 
   5   4   1      285.19      273.53      5.09 o 
   6   4   1       58.19       53.44      3.26 o 
   7   4   1       20.08       19.21      2.53 o 
   8   4   1        0.28        0.54      0.99 o 
   9   4   1        4.80        5.64      1.93 o 
  -9   5   1        6.75       10.52      2.43 o 
  -8   5   1        3.75        7.18      1.91 o 
  -7   5   1        9.29        9.23      1.93 o 
  -6   5   1       91.91       91.57      3.33 o 
  -5   5   1       30.95       33.45      1.66 o 
  -4   5   1       31.13       30.87      1.06 o 
  -3   5   1       26.71       27.68      0.94 o 
  -2   5   1        4.88        4.18      0.38 o 
  -1   5   1       65.90       72.33      1.62 o 
   0   5   1     1691.83     1758.37     15.69 o 
   1   5   1      566.63      601.15      7.00 o 
   2   5   1       12.25        7.84      2.18 o 
   3   5   1      124.93      128.14      2.65 o 
   4   5   1      111.18      110.21      2.55 o 
   5   5   1        3.87        3.00      0.79 o 
   6   5   1       37.75       34.20      2.63 o 
   7   5   1       27.12       24.89      2.82 o 
   8   5   1        6.96        9.14      2.01 o 
  -9   6   1        4.73        4.09      1.80 o 
  -8   6   1       35.44       35.30      3.71 o 
  -7   6   1       25.82       25.29      2.99 o 
  -6   6   1        0.11        0.54      0.87 o 
  -5   6   1       72.48       73.40      2.28 o 
  -4   6   1        7.32        8.95      0.71 o 
  -3   6   1        3.31        4.47      0.49 o 
  -2   6   1       39.72       43.83      1.41 o 
  -1   6   1      235.91      167.31     56.17 o 
   0   6   1      209.00      219.16      3.61 o 
   1   6   1      121.41      116.52      2.20 o 
   2   6   1      178.15      185.63      2.49 o 
   3   6   1        1.39        2.62      0.46 o 
   4   6   1      556.79      534.83     25.13 o 
   5   6   1        7.44        7.57      1.13 o 
   6   6   1       47.89       43.69      2.35 o 
   7   6   1        9.19        8.42      1.87 o 
   8   6   1        1.11        0.00      1.45 o 
  -8   7   1        0.04        1.02      1.16 o 
  -7   7   1        0.86        1.58      1.21 o 
  -6   7   1       17.80       17.27      2.40 o 
  -5   7   1      212.37      214.70      6.56 o 
  -4   7   1       14.98       13.11      1.35 o 
  -3   7   1       53.91       56.16      2.73 o 
  -2   7   1      452.64      465.62      6.31 o 
  -1   7   1      446.29      438.29      5.35 o 
   0   7   1        0.34        0.73      0.31 o 
   1   7   1       92.36      101.52      1.76 o 
   2   7   1     1316.78     1410.46     12.22 o 
   3   7   1       73.43       77.52      2.59 o 
   4   7   1      136.13      140.95      2.71 o 
   5   7   1        2.16        1.90      0.58 o 
   6   7   1        4.10        3.24      0.81 o 
   7   7   1       28.21       32.58      3.31 o 
   8   7   1        0.04        0.31      1.17 o 
  -8   8   1        4.97        6.35      1.89 o 
  -7   8   1        4.91        5.13      1.53 o 
  -6   8   1      243.00      244.62      7.37 o 
  -5   8   1       51.40       52.53      2.51 o 
  -4   8   1        2.56        2.50      0.69 o 
  -3   8   1      194.40      189.94      3.41 o 
  -2   8   1        0.05        0.15      0.33 o 
  -1   8   1      237.34      227.29      3.07 o 
   0   8   1      143.92      140.31      2.46 o 
   1   8   1      257.49      281.38      4.55 o 
   2   8   1       15.80       18.36      0.95 o 
   3   8   1        7.16        6.71      2.08 o 
   4   8   1        6.31        7.54      0.83 o 
   5   8   1        0.97        1.09      0.49 o 
   6   8   1        4.29        3.50      1.00 o 
   7   8   1        0.85        0.05      1.02 o 
   8   8   1       23.08       19.62      4.50 o 
  -8   9   1        0.97        1.48      2.57 o 
  -7   9   1        1.29        2.25      1.29 o 
  -6   9   1      111.57      116.17      5.23 o 
  -5   9   1        3.41        3.65      0.94 o 
  -4   9   1       12.16        8.21      2.01 o 
  -3   9   1        1.09        1.21      0.49 o 
  -2   9   1       78.90       58.18     19.41 o 
  -1   9   1       28.16       28.64      1.36 o 
   0   9   1       12.34       14.07      0.96 o 
   1   9   1        3.24        4.46      0.56 o 
   2   9   1       67.86       70.58      1.78 o 
   3   9   1        1.31        1.18      0.42 o 
   4   9   1        0.60        1.99      0.60 o 
   5   9   1       10.58       10.45      1.59 o 
   6   9   1        0.73        0.59      0.87 o 
   7   9   1        9.97        9.65      3.06 o 
   8   9   1        0.50        0.00      1.72 o 
  -8  10   1        5.06        9.96      2.42 o 
  -7  10   1        5.70        7.99      2.05 o 
  -6  10   1       93.58      102.30      6.46 o 
  -5  10   1        0.53        1.06      0.75 o 
  -4  10   1        0.01        0.27      0.52 o 
  -3  10   1       69.95       72.04      2.35 o 
  -2  10   1        0.33        0.86      0.45 o 
  -1  10   1        5.69        7.46      0.91 o 
   0  10   1      128.20      132.23      2.69 o 
   1  10   1       51.72       50.01      1.76 o 
   2  10   1        1.70        1.72      0.53 o 
   3  10   1        0.95        0.90      0.53 o 
   4  10   1        2.15        1.37      0.59 o 
   5  10   1        2.44        2.57      0.98 o 
   6  10   1        0.26        0.84      0.89 o 
   7  10   1        2.17        2.47      2.14 o 
  -7  11   1        0.01        0.00      1.15 o 
  -6  11   1       49.69       51.31      2.96 o 
  -5  11   1       85.52       83.55     10.13 o 
  -4  11   1       64.34       68.95      3.00 o 
  -3  11   1        3.95        3.56      0.77 o 
  -2  11   1      421.44      412.11     13.17 o 
  -1  11   1       72.03       74.18      2.37 o 
   0  11   1       26.53       26.38      1.67 o 
   1  11   1        9.25        9.92      1.01 o 
   2  11   1       24.64       24.36      1.67 o 
   3  11   1        9.88        8.71      1.25 o 
   4  11   1       17.27       11.83      3.73 o 
   5  11   1        1.35        1.79      1.04 o 
   6  11   1        3.42        1.52      1.80 o 
   7  11   1       57.13       67.17      6.59 o 
  -7  12   1        1.54        2.79      2.20 o 
  -6  12   1       38.11       34.76      2.71 o 
  -5  12   1        3.59        3.90      1.11 o 
  -4  12   1       25.31       30.01      2.41 o 
  -3  12   1        2.12        1.26      0.61 o 
  -2  12   1       22.87       22.42      1.56 o 
  -1  12   1       34.33       36.06      2.09 o 
   0  12   1        7.56        6.87      1.13 o 
   1  12   1        0.58        0.43      0.61 o 
   2  12   1        1.48        2.74      0.75 o 
   3  12   1        0.46        1.25      0.68 o 
   4  12   1       10.19       11.84      1.58 o 
   5  12   1        3.09        4.53      1.58 o 
   6  12   1        0.04        0.47      1.02 o 
   7  12   1        0.49        2.14      2.14 o 
  -6  13   1       18.75       16.33     10.00 o 
  -5  13   1       46.13       45.96      6.65 o 
  -4  13   1       55.54       61.55      3.83 o 
  -3  13   1        6.31        6.73      1.06 o 
  -2  13   1        8.48        7.23      1.11 o 
  -1  13   1        4.02        6.04      1.08 o 
   0  13   1       13.47       16.14      2.22 o 
   1  13   1        7.21        6.71      1.44 o 
   2  13   1       28.32       29.65      2.69 o 
   3  13   1        2.06        1.34      0.85 o 
   4  13   1        1.05        0.78      0.86 o 
   5  13   1        2.80        1.50      2.01 o 
   6  13   1        0.47        1.10      1.16 o 
  -6  14   1        1.72        0.42      1.24 o 
  -5  14   1       28.11       28.64      3.27 o 
  -4  14   1        2.58        1.28      0.97 o 
  -3  14   1        3.23        2.56      0.91 o 
  -2  14   1        2.70        2.31      0.83 o 
  -1  14   1        0.44        0.90      0.79 o 
   0  14   1       23.03       26.88      2.82 o 
   1  14   1        6.01        5.04      1.40 o 
   2  14   1       10.49        8.96      2.17 o 
   3  14   1       12.86       12.78      2.18 o 
   4  14   1        6.31       10.99      2.95 o 
   5  14   1        8.12       11.09      2.31 o 
   6  14   1        0.53        0.63      1.30 o 
  -5  15   1       25.72       31.45      3.52 o 
  -4  15   1        0.39        1.67      1.12 o 
  -3  15   1        0.27        0.72      0.85 o 
  -2  15   1        0.95        2.03      1.08 o 
  -1  15   1        0.02        0.00      0.78 o 
   0  15   1        0.63        1.17      0.92 o 
   1  15   1       58.01       54.25      3.75 o 
   2  15   1        6.98        9.64      1.97 o 
   3  15   1        0.20        0.00      0.82 o 
   4  15   1       15.59       14.58      3.59 o 
   5  15   1        3.41        4.61      2.41 o 
  -4  16   1        0.00        1.02      1.66 o 
  -3  16   1        1.93        3.65      1.98 o 
  -2  16   1        4.26        4.01      1.42 o 
  -1  16   1        0.99        1.97      1.17 o 
   0  16   1       10.62       12.81      2.31 o 
   1  16   1        0.64        0.71      1.00 o 
   2  16   1        5.08        5.01      1.55 o 
   3  16   1        4.76        4.31      1.58 o 
   4  16   1        1.70        3.06      2.25 o 
  -4  17   1        0.00        0.38      1.61 o 
  -3  17   1        4.08        4.66      2.52 o 
  -2  17   1        3.22        5.83      1.77 o 
  -1  17   1        0.00        0.30      0.93 o 
   0  17   1       16.68       20.37      2.94 o 
   1  17   1        3.37        2.26      1.30 o 
   2  17   1        0.00        1.09      0.98 o 
   3  17   1        0.70        2.39      1.36 o 
  -2  18   1        0.33        1.22      1.29 o 
  -1  18   1        1.46        1.42      1.25 o 
   0  18   1       11.26       10.70      2.30 o 
   1  18   1       12.35       12.57      2.46 o 
   2  18   1       13.50       16.74      3.00 o 
  -9   0   2        5.16       10.88      3.27 o 
  -8   0   2       27.28       21.77      3.97 o 
  -7   0   2      154.69      138.37      7.51 o 
  -6   0   2      415.29      387.93     11.20 o 
  -5   0   2      145.04      146.20      6.27 o 
  -4   0   2      208.78      270.20      7.51 o 
  -3   0   2      670.00      765.61      7.32 o 
  -2   0   2      138.31      151.65      1.81 o 
  -1   0   2     1653.25     1644.76     16.59 o 
   0   0   2     2359.92     2419.43     30.07 o 
   1   0   2       75.22       59.86      1.61 o 
   2   0   2        0.48        2.23      0.47 o 
   3   0   2      185.48      169.19      3.27 o 
   4   0   2      212.06      205.21      3.92 o 
   5   0   2     1089.85     1090.87     15.75 o 
   6   0   2      383.18      338.39     11.69 o 
   7   0   2      290.76      270.63     11.37 o 
   8   0   2        1.79        5.47      2.20 o 
   9   0   2        0.01        0.00      1.88 o 
  -9   1   2        1.45        1.92      1.40 o 
  -8   1   2       14.89       11.58      2.60 o 
  -7   1   2       28.86       24.91      2.61 o 
  -6   1   2        3.34        1.79      0.89 o 
  -5   1   2       58.39       57.16      2.82 o 
  -4   1   2      591.31      687.54      8.44 o 
  -3   1   2        1.17        1.09      0.34 o 
  -2   1   2        7.60        7.02      0.35 o 
  -1   1   2     1227.73     1268.82      8.89 o 
   0   1   2      447.40      461.08     15.68 o 
   1   1   2      595.21      607.75      3.61 o 
   2   1   2        9.82       14.07      0.67 o 
   3   1   2       85.86       86.57      1.68 o 
   4   1   2      101.72       99.51      1.96 o 
   5   1   2        0.26        0.40      0.45 o 
   6   1   2      366.80      363.11      8.55 o 
   7   1   2       35.89       32.92      3.09 o 
   8   1   2        2.11        5.12      1.69 o 
   9   1   2        1.43        2.65      1.64 o 
  -9   2   2        0.71        0.73      1.23 o 
  -8   2   2        5.36        5.07      1.65 o 
  -7   2   2        0.27        0.23      0.81 o 
  -6   2   2       36.55       29.05      3.83 o 
  -5   2   2      126.37      129.01      4.15 o 
  -4   2   2      351.77      377.95      4.24 o 
  -3   2   2       17.20       16.08      0.81 o 
  -2   2   2      274.68      288.57      2.72 o 
  -1   2   2      456.26      460.70      3.16 o 
   0   2   2       65.27       68.01      1.22 o 
   1   2   2     1566.83     1637.69     12.24 o 
   2   2   2     1073.56     1112.38      5.54 o 
   3   2   2       83.80       95.40      1.79 o 
   4   2   2       23.62       24.98      1.04 o 
   5   2   2      120.60      116.12      2.30 o 
   6   2   2        0.43        1.06      0.65 o 
   7   2   2       62.63       63.12      4.00 o 
   8   2   2        0.02        0.05      1.02 o 
   9   2   2        1.73        2.82      1.61 o 
  -9   3   2        0.24        0.64      1.14 o 
  -8   3   2       28.65       28.00      3.26 o 
  -7   3   2       57.83       50.06      2.71 o 
  -6   3   2        1.41        2.00      0.80 o 
  -5   3   2      158.23      162.59      4.34 o 
  -4   3   2      156.01      179.62      2.92 o 
  -3   3   2      329.82      366.09      5.25 o 
  -2   3   2       23.07       23.79      0.75 o 
  -1   3   2      122.13      113.18      1.81 o 
   0   3   2      530.14      518.14      5.04 o 
   1   3   2      401.12      389.99      3.35 o 
   2   3   2      620.30      701.50      4.92 o 
   3   3   2       14.26       17.04      0.83 o 
   4   3   2      134.41      124.43      2.24 o 
   5   3   2       14.61       15.37      1.01 o 
   6   3   2      161.65      157.45      3.72 o 
   7   3   2       27.67       26.26      2.98 o 
   8   3   2        2.79        4.29      1.64 o 
  -9   4   2        0.17        0.63      1.23 o 
  -8   4   2        0.35        2.39      1.36 o 
  -7   4   2       14.41       12.91      2.25 o 
  -6   4   2       22.86       28.51      1.99 o 
  -5   4   2        1.33        1.48      0.67 o 
  -4   4   2       42.94       37.50      1.42 o 
  -3   4   2       40.76       47.32      1.13 o 
  -2   4   2       25.06       28.63      0.81 o 
  -1   4   2     1943.79     2027.48     24.10 o 
   0   4   2     4887.94     4851.27     29.52 o 
   1   4   2       23.02       21.88      0.86 o 
   2   4   2     1227.59     1266.85      7.70 o 
   3   4   2        9.30       11.04      0.83 o 
   4   4   2        5.06        5.78      0.78 o 
   5   4   2        1.08        1.31      0.44 o 
   6   4   2       68.31       64.19      3.31 o 
   7   4   2       13.85       17.03      2.54 o 
   8   4   2        4.74        4.07      1.54 o 
  -9   5   2        1.13        1.50      1.44 o 
  -8   5   2       13.33       17.48      2.77 o 
  -7   5   2       22.70       24.90      2.99 o 
  -6   5   2       12.74       10.56      1.91 o 
  -5   5   2        0.74        0.66      0.55 o 
  -4   5   2       21.83       24.25      1.31 o 
  -3   5   2      212.11      235.47      2.56 o 
  -2   5   2       94.15       94.06      2.32 o 
  -1   5   2        9.80       14.12      0.85 o 
   0   5   2        0.30        1.11      0.30 o 
   1   5   2      819.33      831.06      6.83 o 
   2   5   2       13.09       14.31      1.96 o 
   3   5   2      190.08      197.99      3.37 o 
   4   5   2       12.71        9.28      2.09 o 
   5   5   2        0.26        0.49      0.44 o 
   6   5   2       17.79       17.24      1.54 o 
   7   5   2       10.65       11.95      2.28 o 
   8   5   2        2.85        4.68      1.75 o 
  -9   6   2        2.83        4.81      1.90 o 
  -8   6   2        4.16        4.25      2.22 o 
  -7   6   2       25.53       27.67      3.13 o 
  -6   6   2        2.90        3.87      1.27 o 
  -5   6   2       73.01       63.75      2.60 o 
  -4   6   2        0.53        0.59      0.50 o 
  -3   6   2       46.16       41.56      1.35 o 
  -2   6   2      184.64      185.01      3.02 o 
  -1   6   2      534.85      559.16      5.94 o 
   0   6   2       31.86       29.86      1.00 o 
   1   6   2     1159.25      982.63    180.31 o 
   2   6   2       43.45       36.63      1.18 o 
   3   6   2        7.16       12.68      1.90 o 
   4   6   2        2.12        1.30      0.50 o 
   5   6   2       18.90       18.05      1.56 o 
   6   6   2       11.47       12.13      1.65 o 
   7   6   2        0.01        0.08      0.99 o 
   8   6   2        0.81        1.45      1.35 o 
  -8   7   2       29.40       35.26      3.85 o 
  -7   7   2        7.98       10.57      2.10 o 
  -6   7   2        2.01        3.86      1.26 o 
  -5   7   2        0.68        0.82      0.60 o 
  -4   7   2        1.23        0.50      0.47 o 
  -3   7   2       12.20        9.65      3.10 o 
  -2   7   2       38.12       44.03      1.60 o 
  -1   7   2      779.16      827.04      7.94 o 
   0   7   2     1474.42     1536.73     23.13 o 
   1   7   2      415.12      427.97      5.66 o 
   2   7   2       72.21       77.64      1.73 o 
   3   7   2        4.56        3.29      0.91 o 
   4   7   2        2.38        1.25      0.49 o 
   5   7   2        8.88        6.35      1.17 o 
   6   7   2        4.45        4.52      1.08 o 
   7   7   2       46.81       50.24      5.33 o 
   8   7   2        7.29        6.43      3.06 o 
  -8   8   2        0.71        3.24      1.51 o 
  -7   8   2        8.67       12.34      2.71 o 
  -6   8   2        0.96        0.99      1.05 o 
  -5   8   2       13.34       13.36      1.57 o 
  -4   8   2       37.32       37.39      2.07 o 
  -3   8   2        3.03        4.62      0.73 o 
  -2   8   2       35.32       34.55      1.52 o 
  -1   8   2      157.99      174.21      3.27 o 
   0   8   2      908.02      897.19     28.72 o 
   1   8   2       54.57       56.50      2.83 o 
   2   8   2       21.45       19.54      1.20 o 
   3   8   2       20.17       18.54      1.32 o 
   4   8   2        7.60       10.20      1.12 o 
   5   8   2        1.51        1.55      0.70 o 
   6   8   2        9.08        7.21      1.31 o 
   7   8   2        5.55        5.84      2.47 o 
   8   8   2       13.90       16.19      4.24 o 
  -8   9   2       23.33       28.56      3.69 o 
  -7   9   2        1.85        2.84      1.42 o 
  -6   9   2      117.56      108.78      5.17 o 
  -5   9   2      146.59      145.18      4.37 o 
  -4   9   2       14.70       11.70      2.94 o 
  -3   9   2       30.95       30.59      1.52 o 
  -2   9   2        1.36        1.84      0.55 o 
  -1   9   2      397.36      415.97     13.48 o 
   0   9   2      115.47      113.85      3.23 o 
   1   9   2        7.17        8.12      0.88 o 
   2   9   2       10.98       10.58      1.05 o 
   3   9   2        9.64        9.50      1.06 o 
   4   9   2      150.06      142.62      3.98 o 
   5   9   2       88.52       84.93      3.35 o 
   6   9   2        3.42        1.66      1.15 o 
   7   9   2       11.60       12.71      3.43 o 
  -8  10   2        1.82        3.19      1.78 o 
  -7  10   2        9.46        9.73      2.41 o 
  -6  10   2        0.54        1.63      1.18 o 
  -5  10   2      583.08      582.85     12.79 o 
  -4  10   2       23.28       20.55      2.14 o 
  -3  10   2        0.72        0.08      0.39 o 
  -2  10   2        6.63        5.05      0.80 o 
  -1  10   2        0.17        0.12      0.42 o 
   0  10   2       41.17       42.10      2.09 o 
   1  10   2        2.69        3.68      0.82 o 
   2  10   2        1.10        1.75      0.53 o 
   3  10   2       33.93       35.46      1.74 o 
   4  10   2       52.18       53.28      3.20 o 
   5  10   2        0.30        0.62      0.83 o 
   6  10   2        0.30        1.05      1.00 o 
   7  10   2        9.42       11.69      3.48 o 
  -7  11   2        5.19        7.19      2.04 o 
  -6  11   2       16.21       20.16      3.59 o 
  -5  11   2        9.70        8.03      1.47 o 
  -4  11   2       29.68       33.06      2.26 o 
  -3  11   2       33.45       35.69      2.51 o 
  -2  11   2       32.43       30.40      2.85 o 
  -1  11   2        3.58        3.06      0.68 o 
   0  11   2       21.36       19.47      1.62 o 
   1  11   2       55.29       55.62      2.50 o 
   2  11   2       14.55       15.15      1.56 o 
   3  11   2       14.27       14.24      1.57 o 
   4  11   2        1.45        2.18      0.77 o 
   5  11   2        0.59        0.63      1.15 o 
   6  11   2        6.35        6.70      1.86 o 
   7  11   2        1.26        2.04      2.04 o 
  -7  12   2       11.21       14.55      2.74 o 
  -6  12   2       20.30       24.14      3.22 o 
  -5  12   2      107.04      109.96      5.27 o 
  -4  12   2        1.85        2.00      0.88 o 
  -3  12   2        7.70        8.04      1.13 o 
  -2  12   2       27.72       31.57      2.03 o 
  -1  12   2        9.53        9.53      1.36 o 
   0  12   2        0.57        0.21      0.48 o 
   1  12   2        3.74        3.59      0.91 o 
   2  12   2        0.84        1.40      0.81 o 
   3  12   2        3.63        2.88      1.06 o 
   4  12   2       10.43       11.16      1.59 o 
   5  12   2       15.20        5.04      7.85 o 
   6  12   2        0.16        0.73      1.39 o 
  -6  13   2       41.85       39.94      3.74 o 
  -5  13   2        2.62        3.58      1.19 o 
  -4  13   2       16.47       17.93      2.06 o 
  -3  13   2        0.07        0.94      0.59 o 
  -2  13   2        7.86        7.02      1.09 o 
  -1  13   2       28.34       26.89      2.13 o 
   0  13   2       16.22       18.45      1.81 o 
   1  13   2        0.11        0.94      0.75 o 
   2  13   2        2.39        1.94      1.00 o 
   3  13   2       16.06       16.84      2.38 o 
   4  13   2        2.08        0.94      0.99 o 
   5  13   2       30.17       29.13      6.08 o 
   6  13   2        0.79        0.16      1.12 o 
  -6  14   2       12.72       15.92      4.34 o 
  -5  14   2        7.10        7.07      1.89 o 
  -4  14   2        0.04        0.00      0.79 o 
  -3  14   2       11.04        4.02      3.01 o 
  -2  14   2       35.98       39.52      2.11 o 
  -1  14   2        8.42        8.36      1.38 o 
   0  14   2       47.81       54.53      3.64 o 
   1  14   2       69.59       66.91      4.07 o 
   2  14   2        1.53        1.59      1.26 o 
   3  14   2        5.05        4.34      1.40 o 
   4  14   2        0.91        0.39      0.95 o 
   5  14   2        8.25        6.65      2.84 o 
  -5  15   2        3.87        5.16      1.80 o 
  -4  15   2        1.20        1.64      1.19 o 
  -3  15   2        0.06        0.81      0.90 o 
  -2  15   2       12.69       11.42      2.12 o 
  -1  15   2        3.38        4.31      1.43 o 
   0  15   2        3.60        3.85      1.31 o 
   1  15   2       59.23       55.48      3.89 o 
   2  15   2        2.96        4.45      1.51 o 
   3  15   2        0.02        0.06      0.85 o 
   4  15   2        2.31        4.29      2.36 o 
   5  15   2        1.05        0.59      1.82 o 
  -4  16   2        0.23        1.18      1.08 o 
  -3  16   2        0.74        0.80      1.39 o 
  -2  16   2        5.73        5.18      1.51 o 
  -1  16   2        2.37        3.51      1.35 o 
   0  16   2        5.35        4.38      1.49 o 
   1  16   2       85.50       92.89      5.15 o 
   2  16   2        0.16        1.08      1.05 o 
   3  16   2        3.98        4.01      1.52 o 
   4  16   2        0.00        0.86      1.93 o 
  -3  17   2        0.11        0.86      1.82 o 
  -2  17   2        1.54        1.51      1.16 o 
  -1  17   2        1.72        2.52      1.31 o 
   0  17   2       19.39       21.24      3.04 o 
   1  17   2        3.36        2.95      1.38 o 
   2  17   2       17.34       18.77      3.01 o 
   3  17   2        0.26        0.21      1.08 o 
  -2  18   2        0.50        1.35      1.26 o 
  -1  18   2        0.21        0.00      1.00 o 
   0  18   2        5.73        5.76      1.93 o 
   1  18   2        1.70        1.45      1.33 o 
  -9   1   3        3.03        3.66      1.68 o 
  -8   1   3       36.31       40.58      2.72 o 
  -7   1   3      220.60      190.37      5.18 o 
  -6   1   3       20.41       22.68      1.87 o 
  -5   1   3       16.55       18.40      1.60 o 
  -4   1   3      126.45      127.43      2.17 o 
  -3   1   3        1.51        1.51      0.38 o 
  -2   1   3       38.60       43.30      0.87 o 
  -1   1   3      381.61      432.24      3.39 o 
   0   1   3      140.20      159.31      2.04 o 
   1   1   3      396.44      400.93      3.48 o 
   2   1   3     2970.40     3057.57     14.21 o 
   3   1   3      105.99      118.74      2.22 o 
   4   1   3       43.27       47.57      1.69 o 
   5   1   3       10.60       11.02      1.04 o 
   6   1   3       24.94       25.27      1.49 o 
   7   1   3       12.08        8.75      3.27 o 
   8   1   3        2.20        1.31      1.20 o 
  -9   2   3        0.09        1.55      1.33 o 
  -8   2   3        1.01        4.26      1.67 o 
  -7   2   3       38.57       31.20      2.28 o 
  -6   2   3        5.91        5.73      1.12 o 
  -5   2   3       11.42       12.64      1.38 o 
  -4   2   3        3.16        4.97      0.65 o 
  -3   2   3      346.22      319.58      2.47 o 
  -2   2   3       21.90       26.43      0.78 o 
  -1   2   3      126.04      122.58      1.66 o 
   0   2   3       27.36       32.95      0.89 o 
   1   2   3        1.06        0.61      0.24 o 
   2   2   3      277.18      281.15      3.18 o 
   3   2   3       35.53       51.53      1.50 o 
   4   2   3       14.36       13.56      0.98 o 
   5   2   3        0.58        0.88      0.43 o 
   6   2   3      268.64      270.77      5.14 o 
   7   2   3        6.88        6.57      1.76 o 
   8   2   3        0.09        0.00      1.12 o 
  -9   3   3       10.72       13.20      2.61 o 
  -8   3   3       41.04       36.54      3.70 o 
  -7   3   3        1.07        0.93      0.98 o 
  -6   3   3       13.51       14.82      1.65 o 
  -5   3   3       21.90       19.52      1.64 o 
  -4   3   3        1.52        1.23      0.45 o 
  -3   3   3      283.16      312.21      3.91 o 
  -2   3   3      439.65      450.49      3.16 o 
  -1   3   3      456.86      497.92      4.46 o 
   0   3   3      160.13      164.28      2.00 o 
   1   3   3       15.30       15.80      0.76 o 
   2   3   3      146.08      145.43      2.33 o 
   3   3   3        2.59        3.15      0.51 o 
   4   3   3        1.17        1.87      0.52 o 
   5   3   3       87.59       86.53      2.22 o 
   6   3   3      270.72      257.22      5.10 o 
   7   3   3        0.06        0.11      0.93 o 
   8   3   3        8.68       11.88      2.40 o 
  -9   4   3        3.52        3.06      1.63 o 
  -8   4   3        1.44        0.78      1.08 o 
  -7   4   3       11.03       13.94      2.35 o 
  -6   4   3       51.08       52.13      3.35 o 
  -5   4   3       28.79       29.53      2.84 o 
  -4   4   3       75.49       83.90      2.15 o 
  -3   4   3       82.96       77.96      1.55 o 
  -2   4   3       14.26       14.63      0.60 o 
  -1   4   3     2319.53     2547.65     29.87 o 
   0   4   3       38.96       46.04      1.19 o 
   1   4   3        0.50        0.94      0.33 o 
   2   4   3       55.46       62.68      1.74 o 
   3   4   3        3.08        3.91      0.60 o 
   4   4   3       53.12       49.55      1.61 o 
   5   4   3       54.48       51.68      1.73 o 
   6   4   3       13.21       15.85      1.60 o 
   7   4   3      112.13      106.12      5.38 o 
   8   4   3       35.47       36.78      3.89 o 
  -9   5   3        0.36        0.47      1.40 o 
  -8   5   3        8.82        7.72      1.99 o 
  -7   5   3        4.31        4.31      1.42 o 
  -6   5   3        8.59        9.89      1.87 o 
  -5   5   3       85.14       76.90      3.83 o 
  -4   5   3      407.56      426.84      6.20 o 
  -3   5   3       39.21       45.77      1.75 o 
  -2   5   3       74.17       69.68      1.34 o 
  -1   5   3      322.90      392.41      6.47 o 
   0   5   3      104.32       96.36      2.18 o 
   1   5   3       24.69       26.60      1.12 o 
   2   5   3        0.60        0.47      0.37 o 
   3   5   3       11.67       10.27      0.93 o 
   4   5   3        0.22        0.04      0.32 o 
   5   5   3       84.91       88.60      2.30 o 
   6   5   3        1.36        1.46      0.68 o 
   7   5   3       12.93       10.72      3.22 o 
   8   5   3       21.14       25.29      3.39 o 
  -8   6   3        2.70        4.02      1.57 o 
  -7   6   3       14.10       14.32      2.46 o 
  -6   6   3       12.64       12.62      2.16 o 
  -5   6   3      566.70      536.56     10.18 o 
  -4   6   3      191.96      198.09      4.45 o 
  -3   6   3        2.89        4.30      0.67 o 
  -2   6   3       10.81        7.83      0.85 o 
  -1   6   3      247.90      270.44      6.04 o 
   0   6   3      122.31      120.69      3.12 o 
   1   6   3      423.42      428.73      5.28 o 
   2   6   3        9.72        7.07      0.78 o 
   3   6   3       13.23        9.15      2.49 o 
   4   6   3       60.03       58.48      2.18 o 
   5   6   3        1.76        2.52      0.57 o 
   6   6   3       30.12       32.63      2.02 o 
   7   6   3       19.46       17.54      2.71 o 
   8   6   3       19.08       25.44      3.47 o 
  -8   7   3        0.64        1.71      1.27 o 
  -7   7   3        1.21        1.88      1.22 o 
  -6   7   3       15.13       14.67      2.37 o 
  -5   7   3      331.07      322.84      9.45 o 
  -4   7   3       31.71       23.92      1.76 o 
  -3   7   3        8.45        8.76      1.05 o 
  -2   7   3       14.75       13.80      1.21 o 
  -1   7   3       34.94       36.33      1.59 o 
   0   7   3      505.76      498.90     10.83 o 
   1   7   3       61.46       62.77      1.95 o 
   2   7   3        9.45        8.89      0.96 o 
   3   7   3       50.44       51.46      2.01 o 
   4   7   3       55.58       42.56      1.94 o 
   5   7   3        0.12        0.21      0.44 o 
   6   7   3        0.13        0.33      0.61 o 
   7   7   3       14.35        6.03      7.24 o 
  -8   8   3        1.75        2.52      1.46 o 
  -7   8   3        0.40        0.00      0.89 o 
  -6   8   3       49.87       49.12      3.60 o 
  -5   8   3      101.47       91.15      3.43 o 
  -4   8   3      194.21      182.75      4.62 o 
  -3   8   3      178.61      161.40     13.68 o 
  -2   8   3       33.19       32.41      1.54 o 
  -1   8   3      148.91      140.68      3.16 o 
   0   8   3      429.23      399.91     13.33 o 
   1   8   3      250.29      223.76      5.08 o 
   2   8   3       43.85       29.78      8.58 o 
   3   8   3        1.15        1.45      0.51 o 
   4   8   3        2.62        2.65      0.65 o 
   5   8   3       40.98       39.83      2.05 o 
   6   8   3        0.04        0.55      0.67 o 
   7   8   3        0.07        0.38      1.55 o 
  -8   9   3        4.57       10.61      2.58 o 
  -7   9   3       16.85       19.77      3.01 o 
  -6   9   3        7.05        8.38      1.93 o 
  -5   9   3        1.12        0.79      0.71 o 
  -4   9   3       59.56       60.95      2.82 o 
  -3   9   3       19.59       17.33      1.37 o 
  -2   9   3       25.72       23.80      1.80 o 
  -1   9   3       34.89       35.40      1.69 o 
   0   9   3       29.88       25.49      1.68 o 
   1   9   3      231.43      121.17     76.99 o 
   2   9   3        2.98        2.71      0.66 o 
   3   9   3        1.84        2.42      0.66 o 
   4   9   3        0.71        0.52      0.50 o 
   5   9   3       48.80       41.42      2.14 o 
   6   9   3        0.54        1.93      1.19 o 
   7   9   3        0.35        2.09      1.98 o 
  -7  10   3        0.79        1.95      1.40 o 
  -6  10   3       14.46       11.84      2.31 o 
  -5  10   3        4.30        5.54      1.26 o 
  -4  10   3       22.80       12.61      9.20 o 
  -3  10   3       37.11       36.23      1.90 o 
  -2  10   3        3.22        3.88      0.78 o 
  -1  10   3      258.84      255.43      4.61 o 
   0  10   3       17.75       15.31      3.85 o 
   1  10   3       75.87       66.20      2.79 o 
   2  10   3        9.00       10.62      1.41 o 
   3  10   3        5.51        7.26      1.03 o 
   4  10   3        1.35        1.36      0.65 o 
   5  10   3       28.93       23.50      2.20 o 
   6  10   3        6.97        8.26      1.93 o 
   7  10   3        0.82        2.52      1.12 o 
  -7  11   3       24.63       31.11      3.85 o 
  -6  11   3        0.29        0.91      1.14 o 
  -5  11   3       22.35       23.78      2.32 o 
  -4  11   3        4.65        4.97      1.15 o 
  -3  11   3       22.04       24.58      2.12 o 
  -2  11   3       72.32       67.52      2.50 o 
  -1  11   3        3.04        3.11      0.73 o 
   0  11   3       53.12       44.06      2.99 o 
   1  11   3      476.67      468.58      7.59 o 
   2  11   3       13.03       14.47      1.68 o 
   3  11   3       13.16       13.17      1.62 o 
   4  11   3       31.92       27.15      2.39 o 
   5  11   3       24.73        9.60     11.10 o 
   6  11   3        0.88        1.91      1.20 o 
  -7  12   3        0.04        0.09      1.33 o 
  -6  12   3        9.83       12.81      2.87 o 
  -5  12   3       17.23       15.06      2.54 o 
  -4  12   3        1.13        0.98      0.81 o 
  -3  12   3        4.05        4.20      1.11 o 
  -2  12   3        0.18        0.59      0.52 o 
  -1  12   3       16.20       10.68      6.70 o 
   0  12   3      100.02       88.22      3.43 o 
   1  12   3      192.34      192.75      5.05 o 
   2  12   3       24.90       23.75      2.10 o 
   3  12   3        0.22        0.14      0.77 o 
   4  12   3       10.77        9.44      1.93 o 
   5  12   3        4.99        2.92      1.35 o 
   6  12   3        0.01        1.54      1.19 o 
  -6  13   3       23.34       23.21      3.62 o 
  -5  13   3       26.71       25.50      2.55 o 
  -4  13   3        1.89        2.05      0.95 o 
  -3  13   3        2.44        4.03      1.10 o 
  -2  13   3        4.24        4.86      0.99 o 
  -1  13   3        5.53        6.10      1.21 o 
   0  13   3       56.99       66.91      3.13 o 
   1  13   3       42.54       40.44      2.52 o 
   2  13   3       53.24       55.79      3.73 o 
   3  13   3       22.84       21.06      3.91 o 
   4  13   3        5.80        6.44      1.76 o 
   5  13   3        3.45        5.52      2.36 o 
  -5  14   3       20.31       24.17      2.58 o 
  -4  14   3        0.02        0.45      0.84 o 
  -3  14   3       12.01       14.27      1.91 o 
  -2  14   3        5.08        3.56      1.42 o 
  -1  14   3        0.38        1.38      0.79 o 
   0  14   3       47.54       44.42      2.68 o 
   1  14   3        1.01        1.86      1.11 o 
   2  14   3       35.48       36.85      3.22 o 
   3  14   3        2.26        3.07      1.33 o 
   4  14   3        0.81        0.97      1.07 o 
   5  14   3        0.22        1.61      1.72 o 
  -5  15   3       23.15       25.36      2.78 o 
  -4  15   3        4.67        6.31      1.58 o 
  -3  15   3        1.70        1.55      0.99 o 
  -2  15   3        0.78        0.39      0.73 o 
  -1  15   3        0.36        0.77      0.91 o 
   0  15   3        1.05        0.82      0.98 o 
   1  15   3        9.47        8.73      1.98 o 
   2  15   3        2.54        2.49      1.29 o 
   3  15   3        2.58        4.16      1.96 o 
   4  15   3        9.20       11.14      2.33 o 
  -4  16   3        0.05        0.25      1.18 o 
  -3  16   3        0.24        1.31      1.42 o 
  -2  16   3       12.69       13.01      2.45 o 
  -1  16   3        5.33        6.77      1.84 o 
   0  16   3        0.15        0.84      0.95 o 
   1  16   3        7.49        5.98      1.65 o 
   2  16   3        0.98        1.84      1.19 o 
   3  16   3        1.61        2.86      1.40 o 
  -3  17   3       11.49       14.31      3.91 o 
  -2  17   3        4.52        6.75      2.95 o 
  -1  17   3        2.52        2.94      1.98 o 
   0  17   3        0.04        0.00      0.98 o 
   1  17   3        0.72        3.36      1.43 o 
   2  17   3        4.14        8.05      2.22 o 
  -9   0   4       32.27       33.61      5.68 o 
  -8   0   4       17.58       24.22      3.09 o 
  -7   0   4        1.63        3.63      1.64 o 
  -6   0   4        8.29        6.39      1.44 o 
  -5   0   4        1.02        0.98      0.79 o 
  -4   0   4      100.95       84.36      3.43 o 
  -3   0   4        1.23        0.84      0.36 o 
  -2   0   4        2.92        2.98      0.50 o 
  -1   0   4     3524.38     3782.39     28.95 o 
   0   0   4      435.54      440.74      8.29 o 
   1   0   4       41.02       40.31      1.83 o 
   2   0   4      303.33      323.92      5.35 o 
   3   0   4       50.66       42.84      2.14 o 
   4   0   4        2.37        2.53      0.73 o 
   5   0   4        0.40        1.14      0.70 o 
   6   0   4       51.56       49.40      2.70 o 
   7   0   4        9.95       11.04      3.27 o 
   8   0   4       40.00       38.17      5.84 o 
  -9   1   4        0.96        0.98      1.50 o 
  -8   1   4        0.48        1.74      0.95 o 
  -7   1   4        1.67        1.54      0.76 o 
  -6   1   4        1.39        1.81      0.65 o 
  -5   1   4      116.12      107.24      2.94 o 
  -4   1   4        2.84        2.26      0.58 o 
  -3   1   4        8.87       10.46      0.58 o 
  -2   1   4       50.90       50.92      1.34 o 
  -1   1   4      470.88      404.84     59.64 o 
   0   1   4      338.51      346.75      3.50 o 
   1   1   4       34.03       33.56      1.18 o 
   2   1   4        8.64        9.52      0.82 o 
   3   1   4      120.29      115.60      2.42 o 
   4   1   4       31.51       29.21      1.34 o 
   5   1   4        2.93        3.14      0.62 o 
   6   1   4        3.24        3.23      0.69 o 
   7   1   4        2.92        3.08      1.38 o 
   8   1   4       10.80       12.23      2.62 o 
  -9   2   4       14.19       16.44      2.39 o 
  -8   2   4        2.91        4.29      1.24 o 
  -7   2   4       25.70       26.66      2.44 o 
  -6   2   4       11.70       11.12      1.31 o 
  -5   2   4      349.79      329.32     16.59 o 
  -4   2   4       88.49       87.53      2.05 o 
  -3   2   4       23.30       21.93      0.81 o 
  -2   2   4        0.01        1.13      0.27 o 
  -1   2   4      517.17      547.11      6.34 o 
   0   2   4       96.32      100.31      1.90 o 
   1   2   4       29.20       30.69      1.14 o 
   2   2   4        0.04        0.57      0.35 o 
   3   2   4       58.84       58.25      1.76 o 
   4   2   4        1.70        2.20      0.52 o 
   5   2   4        2.97        4.15      0.70 o 
   6   2   4        4.41        4.55      0.79 o 
   7   2   4        0.58        0.63      1.06 o 
   8   2   4        9.65       13.20      2.71 o 
  -9   3   4        0.69        1.01      1.20 o 
  -8   3   4        0.10        1.25      1.00 o 
  -7   3   4       10.35        9.88      1.63 o 
  -6   3   4      113.38      117.15      4.03 o 
  -5   3   4      361.22      336.07      6.24 o 
  -4   3   4      135.43      131.77      2.53 o 
  -3   3   4       70.78       75.23      1.44 o 
  -2   3   4       21.25       27.53      0.84 o 
  -1   3   4      197.33      216.46      2.26 o 
   0   3   4       80.18       85.73      1.79 o 
   1   3   4       12.44       13.81      0.88 o 
   2   3   4      271.82      257.97      3.46 o 
   3   3   4       73.97       72.89      1.96 o 
   4   3   4       21.86       23.95      1.29 o 
   5   3   4        2.79        3.63      0.66 o 
   6   3   4        9.14       10.23      1.12 o 
   7   3   4       15.43       17.92      2.88 o 
   8   3   4        0.19        1.53      1.52 o 
  -8   4   4        0.07        0.34      1.05 o 
  -7   4   4       77.85       66.88      4.21 o 
  -6   4   4        0.42        1.10      0.93 o 
  -5   4   4      190.23      179.19      4.63 o 
  -4   4   4      409.00      410.95      5.29 o 
  -3   4   4       12.42       11.79      0.68 o 
  -2   4   4       37.69       30.83      1.10 o 
  -1   4   4        3.37        2.60      0.36 o 
   0   4   4       89.62       87.82      1.85 o 
   1   4   4      103.35      103.04      2.11 o 
   2   4   4       28.02       30.69      1.27 o 
   3   4   4       44.54       49.83      1.65 o 
   4   4   4        2.93        2.60      0.63 o 
   5   4   4       51.05       46.46      1.80 o 
   6   4   4        1.55        1.27      0.74 o 
   7   4   4        3.86        2.02      1.34 o 
  -8   5   4        0.53        0.82      1.13 o 
  -7   5   4       52.76       48.29      3.66 o 
  -6   5   4       96.40       89.42      4.59 o 
  -5   5   4       13.52       12.58      3.59 o 
  -4   5   4      104.97       93.30      2.62 o 
  -3   5   4       90.83       98.88      1.91 o 
  -2   5   4       14.70       16.56      1.22 o 
  -1   5   4        5.06        4.33      0.53 o 
   0   5   4        5.25        4.31      0.56 o 
   1   5   4        0.73        0.39      0.31 o 
   2   5   4      388.36      371.81      4.29 o 
   3   5   4        0.36        0.07      0.33 o 
   4   5   4        0.24        0.29      0.35 o 
   5   5   4       67.39       55.71      1.99 o 
   6   5   4       92.37       97.69      3.49 o 
   7   5   4       24.78       24.09      3.24 o 
  -8   6   4       17.71       16.74      2.82 o 
  -7   6   4        3.15        1.99      1.31 o 
  -6   6   4       49.96       48.31      3.78 o 
  -5   6   4       88.58       85.64      4.30 o 
  -4   6   4      148.37      143.53      3.31 o 
  -3   6   4       50.43       59.33      1.73 o 
  -2   6   4        8.77       10.12      0.89 o 
  -1   6   4       73.37       81.18      2.21 o 
   0   6   4       11.87        9.28      0.92 o 
   1   6   4       53.67       51.43      2.14 o 
   2   6   4        0.85        1.58      0.44 o 
   3   6   4       17.93       15.41      1.61 o 
   4   6   4        0.50        1.13      0.47 o 
   5   6   4       71.53       63.25      2.16 o 
   6   6   4       46.83       47.53      2.76 o 
   7   6   4        6.50        3.69      1.57 o 
  -8   7   4        0.77        3.69      1.67 o 
  -7   7   4       12.52       15.09      2.62 o 
  -6   7   4        3.96        3.72      1.47 o 
  -5   7   4       43.17       44.33      3.24 o 
  -4   7   4        2.93        3.61      0.93 o 
  -3   7   4       16.29       17.36      2.95 o 
  -2   7   4       12.93       15.00      1.27 o 
  -1   7   4       99.68       95.43      2.69 o 
   0   7   4        0.52        0.17      0.42 o 
   1   7   4      144.68      130.65      3.18 o 
   2   7   4       72.37       72.56      2.19 o 
   3   7   4        2.91        2.61      0.67 o 
   4   7   4       27.86       23.07      1.44 o 
   5   7   4       59.92       56.46      2.08 o 
   6   7   4      147.40      144.79      4.36 o 
   7   7   4        6.50        7.24      1.41 o 
  -8   8   4       13.36       16.39      3.01 o 
  -7   8   4        6.50        4.38      1.60 o 
  -6   8   4       27.27       27.64      3.22 o 
  -5   8   4        0.80        0.50      0.94 o 
  -4   8   4       21.69       20.66      1.92 o 
  -3   8   4       46.20       40.40      5.11 o 
  -2   8   4        3.67        2.76      0.63 o 
  -1   8   4       12.07       11.97      1.21 o 
   0   8   4       23.94       21.10      1.70 o 
   1   8   4      235.29      222.39      5.05 o 
   2   8   4       26.86       25.91      1.61 o 
   3   8   4        5.64        5.62      0.90 o 
   4   8   4        0.89        0.11      0.42 o 
   5   8   4        7.98        9.69      1.21 o 
   6   8   4        8.70       14.01      1.72 o 
   7   8   4        3.08        2.70      1.07 o 
  -7   9   4        0.11        1.58      1.36 o 
  -6   9   4       14.05       15.60      3.06 o 
  -5   9   4       38.80       43.59      7.29 o 
  -4   9   4       62.87       59.11      3.77 o 
  -3   9   4        0.89        1.29      0.64 o 
  -2   9   4       24.45       23.61      1.62 o 
  -1   9   4       80.25       78.00      2.63 o 
   0   9   4      134.43      126.29      3.90 o 
   1   9   4      187.83      175.05      4.64 o 
   2   9   4      186.80      188.59      4.95 o 
   3   9   4        7.56        9.42      1.19 o 
   4   9   4       26.01       24.90      1.88 o 
   5   9   4        0.49        1.26      0.64 o 
   6   9   4        0.81        1.40      0.83 o 
  -7  10   4        0.07        1.32      1.27 o 
  -6  10   4       10.23       11.18      2.29 o 
  -5  10   4       13.69       12.37      1.75 o 
  -4  10   4       16.24       12.73      4.50 o 
  -3  10   4        6.68        7.03      1.26 o 
  -2  10   4       15.92       13.38      1.36 o 
  -1  10   4        6.50        6.77      1.04 o 
   0  10   4      447.82      418.89      7.26 o 
   1  10   4      164.54      154.53      4.55 o 
   2  10   4      178.05      173.64      4.90 o 
   3  10   4       15.83       11.08      3.76 o 
   4  10   4        3.45        2.93      0.89 o 
   5  10   4        0.74        0.74      0.73 o 
   6  10   4        2.50        3.99      1.30 o 
  -7  11   4        0.11        0.22      1.50 o 
  -6  11   4        3.16        2.96      1.45 o 
  -5  11   4        0.33        0.65      0.82 o 
  -4  11   4        2.95        2.22      0.90 o 
  -3  11   4       13.33       15.74      1.91 o 
  -2  11   4        3.51        2.37      0.74 o 
  -1  11   4        3.92        5.67      1.13 o 
   0  11   4       15.05       12.39      1.62 o 
   1  11   4       84.20       84.02      3.47 o 
   2  11   4       22.38       12.66      8.36 o 
   3  11   4        0.00        0.50      0.62 o 
   4  11   4        0.71        0.14      0.71 o 
   5  11   4        7.83        6.07      2.73 o 
   6  11   4        3.66        7.01      1.84 o 
  -6  12   4        0.26        0.64      1.35 o 
  -5  12   4        0.20        1.03      0.87 o 
  -4  12   4       36.30       37.87      3.11 o 
  -3  12   4        1.48        1.40      0.83 o 
  -2  12   4       25.37       25.04      1.87 o 
  -1  12   4        7.88        7.96      1.36 o 
   0  12   4      173.43      159.80      4.85 o 
   1  12   4       13.47        6.74      6.15 o 
   2  12   4       27.79       28.68      2.34 o 
   3  12   4        1.50        2.80      1.03 o 
   4  12   4        0.61        0.82      1.04 o 
   5  12   4        2.01        0.00      1.29 o 
  -6  13   4        8.08       11.29      2.59 o 
  -5  13   4        0.00        0.19      0.81 o 
  -4  13   4        2.95        2.74      1.13 o 
  -3  13   4       14.77       12.93      1.90 o 
  -2  13   4        6.58        6.08      1.17 o 
  -1  13   4        0.12        0.64      0.65 o 
   0  13   4       19.62       11.54      5.12 o 
   1  13   4       40.99       36.72      2.57 o 
   2  13   4        0.01        0.14      0.73 o 
   3  13   4        1.18        1.31      1.02 o 
   4  13   4        0.77        1.85      1.25 o 
   5  13   4        6.71        5.79      2.68 o 
  -5  14   4       13.54       17.35      2.33 o 
  -4  14   4        0.83        1.62      1.00 o 
  -3  14   4       20.26       19.98      2.31 o 
  -2  14   4        3.16        4.11      1.03 o 
  -1  14   4        6.16        5.59      1.25 o 
   0  14   4        1.21        2.00      0.87 o 
   1  14   4       49.89       44.25      2.85 o 
   2  14   4        0.35        1.56      1.11 o 
   3  14   4        0.02        0.66      0.99 o 
   4  14   4        7.31        7.06      1.96 o 
  -4  15   4        0.21        0.12      0.92 o 
  -3  15   4        1.12        1.29      0.97 o 
  -2  15   4        5.72        7.08      1.55 o 
  -1  15   4        9.86        6.26      4.45 o 
   0  15   4        9.16        8.25      1.62 o 
   1  15   4        0.05        0.00      1.61 o 
   2  15   4        0.13        0.55      1.04 o 
   3  15   4        7.06        5.11      1.80 o 
  -3  16   4        0.08        0.36      1.04 o 
  -2  16   4        0.30        0.99      1.19 o 
  -1  16   4        0.87        1.50      1.14 o 
   0  16   4        0.06        2.03      1.21 o 
   1  16   4        0.00        0.00      0.89 o 
   2  16   4        0.81        2.10      1.39 o 
  -1  17   4        2.44        5.94      1.86 o 
   0  17   4        0.83        0.00      1.07 o 
  -8   1   5        1.11        0.96      1.82 o 
  -7   1   5       18.62       17.61      2.14 o 
  -6   1   5      167.90      165.37      4.09 o 
  -5   1   5       25.24       25.17      1.71 o 
  -4   1   5      942.20      943.77      8.41 o 
  -3   1   5       15.13       14.64      0.77 o 
  -2   1   5      141.16      141.66      2.22 o 
  -1   1   5        0.08        0.06      0.23 o 
   0   1   5      187.00      189.23      2.93 o 
   1   1   5       27.00       25.03      1.15 o 
   2   1   5       17.10       18.16      1.18 o 
   3   1   5       15.07       14.56      1.16 o 
   4   1   5        2.11        3.42      0.68 o 
   5   1   5       25.68       22.88      1.57 o 
   6   1   5        8.71        8.20      1.11 o 
   7   1   5       10.70       12.28      3.54 o 
  -8   2   5       15.34       19.11      2.46 o 
  -7   2   5       23.44       25.81      2.50 o 
  -6   2   5       32.05       30.65      2.37 o 
  -5   2   5      319.87      317.85      6.76 o 
  -4   2   5       84.78       80.81      2.53 o 
  -3   2   5       81.96       77.90      1.53 o 
  -2   2   5        0.56        0.77      0.30 o 
  -1   2   5       15.14       10.48      2.32 o 
   0   2   5      171.67      180.09      2.88 o 
   1   2   5       63.29       61.21      1.77 o 
   2   2   5       16.25       16.35      1.14 o 
   3   2   5        8.34        8.64      0.92 o 
   4   2   5        0.00        0.32      0.41 o 
   5   2   5       28.80       27.96      1.67 o 
   6   2   5       26.20       28.49      1.81 o 
   7   2   5        0.67        1.88      1.36 o 
  -8   3   5        0.65        2.05      1.15 o 
  -7   3   5        1.44        0.99      0.93 o 
  -6   3   5       41.55       35.32      2.34 o 
  -5   3   5      124.21      117.77      3.89 o 
  -4   3   5        1.62        2.18      0.76 o 
  -3   3   5        1.31        1.36      0.37 o 
  -2   3   5       50.67       55.93      1.32 o 
  -1   3   5      811.94      858.01      9.62 o 
   0   3   5      101.47       94.87      2.13 o 
   1   3   5       41.46       38.05      1.76 o 
   2   3   5      222.03      214.76      3.46 o 
   3   3   5      115.95      109.72      2.63 o 
   4   3   5       33.87       28.99      1.57 o 
   5   3   5       23.94       23.56      1.60 o 
   6   3   5       13.63       13.57      1.35 o 
   7   3   5        1.04        1.01      1.37 o 
  -8   4   5        3.19        4.36      1.43 o 
  -7   4   5        0.27        1.36      0.93 o 
  -6   4   5       15.28       12.98      1.81 o 
  -5   4   5       30.86       29.36      2.07 o 
  -4   4   5       43.16       39.70      1.80 o 
  -3   4   5        2.55        3.53      0.54 o 
  -2   4   5       10.63       10.36      2.11 o 
  -1   4   5        8.38        6.07      0.92 o 
   0   4   5       35.04       31.54      1.45 o 
   1   4   5       69.91       57.79      2.24 o 
   2   4   5        0.79        0.43      0.39 o 
   3   4   5        4.02        3.83      0.69 o 
   4   4   5       20.23       21.89      1.47 o 
   5   4   5        0.40        0.47      0.49 o 
   6   4   5       24.27       23.72      1.72 o 
   7   4   5        3.35        3.42      1.69 o 
  -8   5   5        0.27        0.00      0.98 o 
  -7   5   5        0.14        0.08      0.85 o 
  -6   5   5        7.35        6.49      1.36 o 
  -5   5   5        2.76        3.71      1.30 o 
  -4   5   5        1.75        2.34      0.76 o 
  -3   5   5        6.99        8.80      1.24 o 
  -2   5   5        1.82        1.32      0.44 o 
  -1   5   5      160.33      125.16     16.74 o 
   0   5   5       89.67       85.61      2.07 o 
   1   5   5       84.88       78.24      2.07 o 
   2   5   5      371.89      363.93      5.62 o 
   3   5   5       11.24       10.49      1.04 o 
   4   5   5       18.66       15.90      1.46 o 
   5   5   5        8.58        6.64      0.94 o 
   6   5   5       10.66       10.66      1.37 o 
   7   5   5        0.15        0.70      0.88 o 
  -8   6   5        0.52        2.79      1.67 o 
  -7   6   5        3.31        2.40      1.40 o 
  -6   6   5       86.59       85.41      4.77 o 
  -5   6   5        0.53        0.80      0.93 o 
  -4   6   5        0.09        0.42      0.55 o 
  -3   6   5        1.20        1.20      0.61 o 
  -2   6   5        9.95        9.22      0.95 o 
  -1   6   5        0.15        0.49      0.36 o 
   0   6   5      202.90      197.92      3.77 o 
   1   6   5       50.81       52.78      1.76 o 
   2   6   5      239.12      222.23      3.70 o 
   3   6   5       17.68       19.61      1.39 o 
   4   6   5       20.93       18.75      1.42 o 
   5   6   5        7.35        7.36      1.01 o 
   6   6   5        9.63       10.49      1.54 o 
   7   6   5        3.22        6.49      1.43 o 
  -7   7   5       23.31       25.26      3.35 o 
  -6   7   5        0.22        0.48      1.00 o 
  -5   7   5        0.14        0.20      0.88 o 
  -4   7   5       21.99       18.68      1.89 o 
  -3   7   5        8.33        8.02      1.36 o 
  -2   7   5        2.70        3.64      0.67 o 
  -1   7   5        0.45        0.66      0.36 o 
   0   7   5       77.60       70.85      2.52 o 
   1   7   5      309.38      300.26      6.76 o 
   2   7   5        4.42        6.48      0.96 o 
   3   7   5       18.23       18.20      1.37 o 
   4   7   5        4.67        4.44      0.78 o 
   5   7   5        8.00        9.14      1.13 o 
   6   7   5       10.75       12.67      1.70 o 
  -7   8   5       18.98       22.40      3.29 o 
  -6   8   5       34.58       33.78      3.64 o 
  -5   8   5        3.58        2.81      1.66 o 
  -4   8   5        8.06        9.62      1.51 o 
  -3   8   5       81.81       56.60     13.45 o 
  -2   8   5        0.14        0.13      0.41 o 
  -1   8   5        0.30        0.67      0.37 o 
   0   8   5        5.54        5.89      0.96 o 
   1   8   5      382.37      364.43      6.03 o 
   2   8   5       41.92       39.32      2.10 o 
   3   8   5       10.29        9.77      1.06 o 
   4   8   5        7.69        8.82      1.08 o 
   5   8   5        0.02        0.85      0.61 o 
   6   8   5        6.74        9.17      1.47 o 
  -7   9   5        4.61        5.72      1.95 o 
  -6   9   5        0.62        1.27      1.20 o 
  -5   9   5        4.19        3.84      1.57 o 
  -4   9   5        0.00        0.78      0.72 o 
  -3   9   5       50.35       40.89      5.22 o 
  -2   9   5        0.06        0.95      0.66 o 
  -1   9   5        4.21        3.40      0.82 o 
   0   9   5        1.70        1.31      0.68 o 
   1   9   5       37.15       32.14      2.22 o 
   2   9   5       26.91       22.94      1.93 o 
   3   9   5        1.41        1.42      0.71 o 
   4   9   5        0.56        0.65      0.59 o 
   5   9   5       27.10       22.20      3.29 o 
   6   9   5        8.09       11.24      1.70 o 
  -7  10   5       10.63       14.49      2.92 o 
  -6  10   5        9.93       12.16      2.43 o 
  -5  10   5        0.18        0.37      0.97 o 
  -4  10   5       10.41        9.82      1.62 o 
  -3  10   5       54.15       47.71      2.78 o 
  -2  10   5        1.16        0.72      0.59 o 
  -1  10   5        6.26        6.32      1.23 o 
   0  10   5        2.49        2.33      0.82 o 
   1  10   5       23.03       26.89      2.34 o 
   2  10   5        0.95        0.66      0.76 o 
   3  10   5        4.43        5.35      1.08 o 
   4  10   5       10.56        9.33      1.41 o 
   5  10   5        0.01        0.54      0.66 o 
  -6  11   5        5.10        6.39      2.02 o 
  -5  11   5        0.69        0.98      1.06 o 
  -4  11   5        3.16        3.28      1.06 o 
  -3  11   5       91.25       77.62      3.72 o 
  -2  11   5        4.76        6.00      1.12 o 
  -1  11   5       12.38       15.02      1.85 o 
   0  11   5        3.00        3.21      0.99 o 
   1  11   5       14.61       16.85      2.01 o 
   2  11   5        0.35        0.91      0.76 o 
   3  11   5        1.18        0.44      0.76 o 
   4  11   5        6.04        7.27      1.33 o 
   5  11   5        0.74        2.89      1.03 o 
  -6  12   5        0.18        1.46      1.50 o 
  -5  12   5        5.13        7.82      2.10 o 
  -4  12   5        4.36        4.68      1.34 o 
  -3  12   5        5.23        7.08      1.49 o 
  -2  12   5       22.50       20.64      1.93 o 
  -1  12   5        2.69        3.93      1.09 o 
   0  12   5       48.72       46.15      2.83 o 
   1  12   5       12.93       10.96      1.74 o 
   2  12   5        5.23        4.46      1.22 o 
   3  12   5        1.58        3.19      1.06 o 
   4  12   5        2.35        2.62      1.77 o 
  -5  13   5        1.20        2.91      1.67 o 
  -4  13   5        5.56        5.49      1.40 o 
  -3  13   5        1.77        1.13      0.89 o 
  -2  13   5        2.72        3.06      0.95 o 
  -1  13   5        2.19        1.90      0.93 o 
   0  13   5        3.71        5.02      1.29 o 
   1  13   5       51.17       48.82      3.03 o 
   2  13   5        1.08        1.44      0.90 o 
   3  13   5        4.39        3.00      1.90 o 
   4  13   5        1.74        2.70      1.34 o 
  -4  14   5        0.27        0.30      0.91 o 
  -3  14   5        1.16        0.51      0.90 o 
  -2  14   5        1.21        0.00      1.05 o 
  -1  14   5        9.75       11.67      1.82 o 
   0  14   5        6.24        6.84      1.47 o 
   1  14   5        8.92        8.29      1.66 o 
   2  14   5       13.32       11.51      4.14 o 
   3  14   5       10.13       15.98      2.92 o 
  -3  15   5        0.94        0.52      1.02 o 
  -2  15   5        0.36        0.80      1.18 o 
  -1  15   5        0.83        2.21      1.03 o 
   0  15   5       23.44       22.25      2.55 o 
   1  15   5        1.62        1.12      0.96 o 
   2  15   5        0.13        1.07      1.14 o 
  -1  16   5        0.01        0.00      0.83 o 
   0  16   5        5.87        5.67      1.87 o 
  -8   0   6        4.26        7.88      3.11 o 
  -7   0   6        2.29        1.61      1.88 o 
  -6   0   6       55.36       58.97      5.47 o 
  -5   0   6      455.80      418.33     30.72 o 
  -4   0   6       84.54       79.91      3.77 o 
  -3   0   6       30.61       36.25      1.67 o 
  -2   0   6      324.43      310.49      9.25 o 
  -1   0   6      114.51      113.78      2.94 o 
   0   0   6       14.08       15.48      1.59 o 
   1   0   6       27.31       23.80      1.89 o 
   2   0   6       17.69       19.23      2.24 o 
   3   0   6       86.04       83.23      3.50 o 
   4   0   6       23.25       23.34      2.30 o 
   5   0   6        5.67        6.92      1.49 o 
   6   0   6       38.54       37.73      2.99 o 
  -8   1   6        1.85        3.96      1.85 o 
  -7   1   6        2.80        4.13      1.61 o 
  -6   1   6        0.59        1.37      0.88 o 
  -5   1   6      169.80      174.15      4.86 o 
  -4   1   6       39.25       39.15      1.92 o 
  -3   1   6       13.36       13.01      0.91 o 
  -2   1   6        2.13        3.25      0.51 o 
  -1   1   6       13.14       12.79      0.86 o 
   0   1   6        0.83        0.83      0.40 o 
   1   1   6        0.00        0.10      0.37 o 
   2   1   6       23.34       25.55      1.52 o 
   3   1   6        0.22        0.31      0.44 o 
   4   1   6        1.80        1.37      0.58 o 
   5   1   6       42.63       43.69      2.05 o 
   6   1   6        2.55        3.43      0.87 o 
  -8   2   6        1.61        1.55      1.55 o 
  -7   2   6        9.20        9.80      1.75 o 
  -6   2   6       69.51       72.69      3.41 o 
  -5   2   6      102.75      106.83      3.87 o 
  -4   2   6       65.80       67.39      3.54 o 
  -3   2   6        0.07        0.41      0.35 o 
  -2   2   6      102.26      104.93      2.10 o 
  -1   2   6        1.93        1.16      0.34 o 
   0   2   6       70.14       66.37      1.96 o 
   1   2   6      119.46      116.95      2.70 o 
   2   2   6      124.91      117.62      2.81 o 
   3   2   6       23.56       23.41      1.55 o 
   4   2   6       14.40       13.80      1.32 o 
   5   2   6        5.58        5.16      0.91 o 
   6   2   6        7.71        8.79      1.23 o 
  -8   3   6        0.95        1.88      1.25 o 
  -7   3   6        3.47        4.31      1.33 o 
  -6   3   6        0.11        0.00      0.76 o 
  -5   3   6       42.52       46.58      2.65 o 
  -4   3   6       67.75       71.71      4.62 o 
  -3   3   6       10.26       10.41      1.16 o 
  -2   3   6        0.05        0.29      0.31 o 
  -1   3   6       77.24       78.17      2.26 o 
   0   3   6       52.55       45.62      1.66 o 
   1   3   6      327.89      321.89      4.46 o 
   2   3   6       37.73       36.81      1.63 o 
   3   3   6        7.92        8.01      0.97 o 
   4   3   6        5.63        5.99      0.91 o 
   5   3   6       18.96       21.18      1.70 o 
   6   3   6        3.43        2.88      0.81 o 
  -7   4   6        9.49        9.89      2.16 o 
  -6   4   6       14.60       16.26      2.61 o 
  -5   4   6        1.45        1.84      1.14 o 
  -4   4   6       88.14       80.88      4.19 o 
  -3   4   6       21.54       23.35      1.86 o 
  -2   4   6       10.87        7.37      1.24 o 
  -1   4   6       17.83       14.07      2.14 o 
   0   4   6        3.59        4.54      0.69 o 
   1   4   6      545.11      520.92      5.71 o 
   2   4   6        2.06        2.44      0.62 o 
   3   4   6       17.02       14.70      1.31 o 
   4   4   6        5.60        5.32      0.89 o 
   5   4   6        1.85        1.12      0.62 o 
   6   4   6        6.32        8.25      1.20 o 
  -7   5   6        2.01        0.90      1.31 o 
  -6   5   6        6.49        6.56      1.84 o 
  -5   5   6       50.05       47.34      3.49 o 
  -4   5   6       29.88       32.00      2.95 o 
  -3   5   6       45.32       40.23      2.33 o 
  -2   5   6       16.88       14.84      1.23 o 
  -1   5   6        0.01        0.54      0.39 o 
   0   5   6       67.34       68.17      2.04 o 
   1   5   6      205.53      200.87      3.61 o 
   2   5   6       22.89       22.56      1.48 o 
   3   5   6        1.03        1.98      0.64 o 
   4   5   6        8.88       10.49      1.18 o 
   5   5   6        9.78        9.87      1.21 o 
   6   5   6        2.20        3.30      0.87 o 
  -7   6   6        1.41        3.57      1.70 o 
  -6   6   6       14.89       16.08      2.65 o 
  -5   6   6        3.47        3.42      1.38 o 
  -4   6   6        0.75        1.81      0.84 o 
  -3   6   6       40.83       33.65      2.21 o 
  -2   6   6       50.23       43.37      1.82 o 
  -1   6   6       23.20       11.02      4.52 o 
   0   6   6       79.44       73.68      2.45 o 
   1   6   6        9.71       10.61      1.03 o 
   2   6   6       20.25       17.61      1.37 o 
   3   6   6       36.54       33.98      1.75 o 
   4   6   6       14.04       13.16      1.32 o 
   5   6   6        3.62        3.73      0.88 o 
   6   6   6        0.36        0.88      0.76 o 
  -7   7   6        1.50        1.56      1.40 o 
  -6   7   6        0.28        0.07      1.10 o 
  -5   7   6        4.26        4.17      1.63 o 
  -4   7   6        0.27        0.26      0.66 o 
  -3   7   6       51.22       30.56      7.59 o 
  -2   7   6        1.14        0.00      0.47 o 
  -1   7   6        2.81        1.81      1.11 o 
   0   7   6       26.07       26.74      1.69 o 
   1   7   6        7.96        7.76      1.09 o 
   2   7   6       27.57       25.59      1.83 o 
   3   7   6        1.67        1.86      0.60 o 
   4   7   6        4.48        4.32      1.11 o 
   5   7   6        0.14        0.30      0.60 o 
  -7   8   6        0.62        1.95      1.62 o 
  -6   8   6        3.42        2.62      1.82 o 
  -5   8   6        2.39        4.50      1.60 o 
  -4   8   6        9.10        9.95      1.62 o 
  -3   8   6        3.40        2.13      0.88 o 
  -2   8   6       46.96       36.70      1.78 o 
  -1   8   6       56.69       45.33      3.22 o 
   0   8   6        0.56        1.44      0.65 o 
   1   8   6        8.90        9.56      1.34 o 
   2   8   6       16.74       17.20      1.69 o 
   3   8   6        0.20        0.83      0.62 o 
   4   8   6        6.03        5.28      0.97 o 
   5   8   6        0.09        0.24      0.59 o 
  -6   9   6        0.07        0.00      1.09 o 
  -5   9   6        0.65        1.16      1.21 o 
  -4   9   6        4.23        3.65      1.13 o 
  -3   9   6        0.73        0.64      0.75 o 
  -2   9   6       16.88       13.70      1.35 o 
  -1   9   6       11.18        5.21      2.27 o 
   0   9   6        4.97        4.47      0.96 o 
   1   9   6       31.92       33.29      2.19 o 
   2   9   6        2.14        2.25      0.80 o 
   3   9   6       10.62       12.23      1.66 o 
   4   9   6        0.41        2.13      0.92 o 
   5   9   6        0.53        0.37      0.76 o 
  -6  10   6       53.80       72.26      5.10 o 
  -5  10   6        1.50        1.93      1.34 o 
  -4  10   6        0.85        1.31      0.92 o 
  -3  10   6       12.54       11.46      1.81 o 
  -2  10   6        2.30        3.65      0.84 o 
  -1  10   6        0.63        0.27      0.60 o 
   0  10   6        0.41        0.00      0.56 o 
   1  10   6       16.60       16.67      1.81 o 
   2  10   6        1.42        2.51      0.85 o 
   3  10   6       37.23       37.57      2.59 o 
   4  10   6        0.06        0.60      0.82 o 
  -5  11   6        3.76        6.92      2.12 o 
  -4  11   6        2.05        1.53      0.94 o 
  -3  11   6        3.50        6.04      1.39 o 
  -2  11   6        3.83        3.70      1.24 o 
  -1  11   6        1.32        1.54      0.72 o 
   0  11   6        0.00        0.00      0.62 o 
   1  11   6       10.91       12.28      1.61 o 
   2  11   6        0.40        1.33      0.80 o 
   3  11   6        5.63       10.12      1.60 o 
   4  11   6        3.34        1.60      1.02 o 
  -5  12   6        4.85        6.49      2.14 o 
  -4  12   6        0.15        0.00      0.86 o 
  -3  12   6        0.23        1.36      0.91 o 
  -2  12   6        1.34        1.55      1.04 o 
  -1  12   6        0.03        0.20      0.68 o 
   0  12   6       10.44       11.58      1.60 o 
   1  12   6        1.70        1.61      0.88 o 
   2  12   6        0.21        1.06      0.83 o 
   3  12   6       17.91       22.57      2.33 o 
  -4  13   6        2.37        3.41      1.42 o 
  -3  13   6        0.78        1.29      1.08 o 
  -2  13   6        1.55        1.40      1.26 o 
  -1  13   6        0.35        0.84      1.04 o 
   0  13   6        0.58        1.40      1.21 o 
   1  13   6        3.65        6.00      1.80 o 
   2  13   6        8.55        7.16      1.50 o 
  -3  14   6        0.19        1.06      1.10 o 
  -2  14   6        0.84        1.10      1.33 o 
  -1  14   6        2.75        5.19      1.49 o 
   0  14   6        5.92        8.15      1.70 o 
   1  14   6        2.79        3.78      1.38 o 
  -7   1   7       22.02       17.34      5.28 o 
  -6   1   7        0.26        1.65      1.30 o 
  -5   1   7        8.12        9.92      1.61 o 
  -4   1   7       22.58       22.41      2.51 o 
  -3   1   7       10.76        9.87      0.98 o 
  -2   1   7       31.02       30.25      1.31 o 
  -1   1   7        0.73        1.90      0.53 o 
   0   1   7        6.39        7.72      0.92 o 
   1   1   7      621.54      611.70      6.69 o 
   2   1   7       32.12       29.66      1.76 o 
   3   1   7       41.43       37.26      1.88 o 
   4   1   7        1.67        1.83      0.74 o 
   5   1   7        6.07        6.86      1.09 o 
  -7   2   7       11.51       15.23      4.18 o 
  -6   2   7        2.00        1.68      1.35 o 
  -5   2   7        6.34        6.65      1.77 o 
  -4   2   7       24.50       24.20      3.03 o 
  -3   2   7       46.03       43.73      2.38 o 
  -2   2   7        0.01        0.00      0.35 o 
  -1   2   7       10.76       10.40      1.03 o 
   0   2   7       25.53       25.75      1.55 o 
   1   2   7       10.40       11.80      1.19 o 
   2   2   7      159.14      153.34      3.50 o 
   3   2   7        3.07        3.76      0.83 o 
   4   2   7        1.30        1.96      0.72 o 
   5   2   7       20.74       24.58      1.91 o 
  -7   3   7        7.98       11.41      2.46 o 
  -6   3   7        0.11        0.10      1.11 o 
  -5   3   7       17.62       19.54      2.76 o 
  -4   3   7       70.05       76.19      4.28 o 
  -3   3   7        9.86        9.87      1.28 o 
  -2   3   7       59.00       36.55     10.62 o 
  -1   3   7       37.98       36.95      1.61 o 
   0   3   7        2.58        2.42      0.60 o 
   1   3   7        0.66        0.85      0.54 o 
   2   3   7        7.86        8.85      1.10 o 
   3   3   7       18.66       18.21      1.55 o 
   4   3   7       18.71       21.44      1.74 o 
   5   3   7       12.91       14.48      1.53 o 
  -7   4   7        0.73        1.21      1.49 o 
  -6   4   7        0.00        2.01      1.33 o 
  -5   4   7       57.59       52.87      3.83 o 
  -4   4   7       41.02       42.13      3.32 o 
  -3   4   7       38.02       40.04      2.46 o 
  -2   4   7        1.15        0.56      0.44 o 
  -1   4   7        6.59        5.82      0.90 o 
   0   4   7        0.61        1.65      0.55 o 
   1   4   7       18.31       17.64      1.41 o 
   2   4   7        0.06        0.04      0.49 o 
   3   4   7        3.57        4.41      0.93 o 
   4   4   7        0.77        0.80      0.60 o 
   5   4   7        0.01        0.73      0.71 o 
  -7   5   7        4.49        2.35      1.78 o 
  -6   5   7        2.32        3.59      1.53 o 
  -5   5   7       83.41       81.44      8.47 o 
  -4   5   7        3.63        3.52      1.39 o 
  -3   5   7       40.49       39.93      2.53 o 
  -2   5   7       33.35       27.68      1.74 o 
  -1   5   7       11.23        9.54      1.11 o 
   0   5   7        8.26        8.76      1.15 o 
   1   5   7        2.62        3.51      0.73 o 
   2   5   7        6.64        6.17      0.95 o 
   3   5   7        3.56        4.32      0.87 o 
   4   5   7        6.63        9.17      1.22 o 
   5   5   7        1.78        1.74      0.76 o 
  -6   6   7       27.45       32.27      3.77 o 
  -5   6   7       53.47       56.05      4.11 o 
  -4   6   7       11.20       11.76      2.26 o 
  -3   6   7        8.48        8.79      1.42 o 
  -2   6   7        2.20        3.82      0.81 o 
  -1   6   7       10.25        7.52      1.03 o 
   0   6   7        7.93        7.88      1.10 o 
   1   6   7        6.33        5.34      0.97 o 
   2   6   7        1.47        1.40      0.69 o 
   3   6   7        6.85        6.42      0.97 o 
   4   6   7        0.33        0.31      0.62 o 
   5   6   7        0.20        0.52      0.73 o 
  -6   7   7       14.85       21.71      3.30 o 
  -5   7   7        1.17        2.50      1.36 o 
  -4   7   7       31.70       32.91      3.58 o 
  -3   7   7       22.46       11.23      6.16 o 
  -2   7   7        0.03        0.70      0.58 o 
  -1   7   7       38.91       36.03      3.07 o 
   0   7   7        6.61        6.27      1.03 o 
   1   7   7       11.95       14.00      1.49 o 
   2   7   7       11.13       12.02      1.43 o 
   3   7   7       11.76       12.48      1.50 o 
   4   7   7        0.01        0.19      0.61 o 
  -6   8   7       20.12       26.01      4.69 o 
  -5   8   7       27.56       35.66      3.96 o 
  -4   8   7        7.63        8.35      2.04 o 
  -3   8   7        1.70        2.11      0.98 o 
  -2   8   7       12.58       12.32      1.85 o 
  -1   8   7       14.06        9.28      2.68 o 
   0   8   7        1.49        2.26      0.82 o 
   1   8   7        5.43        4.41      0.92 o 
   2   8   7        0.27        0.82      0.64 o 
   3   8   7       15.09       16.51      1.75 o 
   4   8   7        8.31        8.76      1.39 o 
  -5   9   7       11.55       11.61      2.51 o 
  -4   9   7        2.25        2.41      1.47 o 
  -3   9   7        0.01        0.00      0.82 o 
  -2   9   7        2.73        3.17      1.16 o 
  -1   9   7        1.33        1.27      0.76 o 
   0   9   7        9.17        7.00      1.33 o 
   1   9   7        0.53        0.00      0.65 o 
   2   9   7        1.25        1.18      0.78 o 
   3   9   7        1.30        0.79      0.86 o 
   4   9   7        4.51        6.55      1.48 o 
  -5  10   7        4.03        7.39      2.25 o 
  -4  10   7        0.01        0.20      1.17 o 
  -3  10   7        1.25        1.22      1.03 o 
  -2  10   7        2.86        2.70      1.09 o 
  -1  10   7        6.38        6.09      2.06 o 
   0  10   7        2.65        1.77      0.88 o 
   1  10   7        0.23        0.88      0.80 o 
   2  10   7        3.50        5.17      1.25 o 
   3  10   7        0.14        0.28      0.86 o 
  -4  11   7        2.73        2.29      2.48 o 
  -3  11   7        1.05        0.53      0.95 o 
  -2  11   7        0.02        0.54      1.14 o 
  -1  11   7        5.61        4.37      1.17 o 
   0  11   7       11.04       13.45      1.77 o 
   1  11   7        0.36        0.47      0.85 o 
   2  11   7       11.82       14.38      1.98 o 
  -3  12   7        3.03        3.26      1.33 o 
  -2  12   7        1.75        4.05      1.64 o 
  -1  12   7        1.78        1.52      0.88 o 
   0  12   7        8.83       13.47      1.89 o 
   1  12   7        2.85        4.66      1.28 o 
   2  12   7        3.80        3.57      1.27 o 
  -2  13   7        4.64        4.45      1.95 o 
  -1  13   7        4.43        5.76      1.49 o 
   0  13   7        6.52        7.87      1.58 o 
  -3   0   8        0.01        0.00      1.18 o 
  -2   0   8      102.42       97.68      3.78 o 
  -1   0   8       20.35       22.58      2.23 o 
   0   0   8       47.27       51.88      2.97 o 
   1   0   8       91.99       86.42      3.92 o 
   2   0   8       27.21       27.91      2.71 o 
   3   0   8        0.10        0.00      0.80 o 
   4   0   8        0.59        0.18      1.01 o 
  -6   1   8        0.28        0.96      2.04 o 
  -5   1   8        6.41        4.13      2.25 o 
  -4   1   8        4.29        5.83      1.61 o 
  -3   1   8        5.23        5.82      1.66 o 
  -2   1   8        1.75        1.34      0.54 o 
  -1   1   8        1.39        2.26      0.67 o 
   0   1   8        3.09        3.70      0.79 o 
   1   1   8        0.16        0.70      0.60 o 
   2   1   8       68.94       70.93      2.61 o 
   3   1   8        0.01        0.53      0.63 o 
   4   1   8        0.10        0.73      0.70 o 
  -6   2   8       18.47       26.27      4.93 o 
  -5   2   8        0.76        0.93      1.35 o 
  -4   2   8       13.52        4.36      6.14 o 
  -3   2   8        9.76        8.71      1.91 o 
  -2   2   8        8.92        3.64      1.75 o 
  -1   2   8        3.20        4.28      0.82 o 
   0   2   8       36.58       39.29      1.87 o 
   1   2   8       25.61       26.95      1.83 o 
   2   2   8       30.38       32.85      2.00 o 
   3   2   8        3.37        4.39      0.90 o 
   4   2   8        0.08        0.68      0.71 o 
  -6   3   8        2.98        5.07      1.86 o 
  -5   3   8       23.52       26.15      3.29 o 
  -4   3   8        3.74        5.25      1.68 o 
  -3   3   8       13.26       13.16      2.31 o 
  -2   3   8        3.58        3.37      0.71 o 
  -1   3   8        0.61        1.38      0.68 o 
   0   3   8        0.07        0.18      0.49 o 
   1   3   8        8.36        8.23      1.12 o 
   2   3   8       32.58       35.26      2.11 o 
   3   3   8        8.43        9.43      1.25 o 
   4   3   8        0.78        1.28      0.79 o 
  -6   4   8       20.79       28.33      3.69 o 
  -5   4   8       23.19       30.93      3.56 o 
  -4   4   8        4.09        3.26      1.48 o 
  -3   4   8        0.18        1.52      0.96 o 
  -2   4   8       15.60       16.17      1.42 o 
  -1   4   8        2.16        2.38      0.80 o 
   0   4   8        5.86        6.59      1.09 o 
   1   4   8       84.74       83.83      3.09 o 
   2   4   8        2.96        2.20      0.75 o 
   3   4   8        0.83        1.48      0.73 o 
   4   4   8        1.73        1.47      0.83 o 
  -5   5   8        5.76       12.74      2.52 o 
  -4   5   8        0.92        0.72      1.17 o 
  -3   5   8        0.42        0.88      0.89 o 
  -2   5   8        9.81        8.87      1.13 o 
  -1   5   8        0.20        0.91      0.63 o 
   0   5   8        1.01        2.30      0.81 o 
   1   5   8       32.61       31.96      2.22 o 
   2   5   8        0.20        0.45      0.60 o 
   3   5   8        6.84        6.18      1.09 o 
   4   5   8       10.05       14.98      1.65 o 
  -5   6   8       10.91       12.90      2.60 o 
  -4   6   8       13.95       16.17      2.82 o 
  -3   6   8        0.02        0.89      0.86 o 
  -2   6   8        0.36        1.13      0.89 o 
  -1   6   8        0.90        1.29      0.70 o 
   0   6   8        2.34        2.66      0.82 o 
   1   6   8        0.01        0.00      0.61 o 
   2   6   8        7.25        7.63      1.24 o 
   3   6   8        9.30       11.29      1.59 o 
  -5   7   8        6.08        7.14      2.22 o 
  -4   7   8       29.52       29.55      3.74 o 
  -3   7   8        1.70        0.56      0.89 o 
  -2   7   8        0.79        0.85      0.94 o 
  -1   7   8        0.02        0.05      0.70 o 
   0   7   8        2.81        2.81      0.87 o 
   1   7   8        6.57        9.36      1.37 o 
   2   7   8        4.78        6.34      1.26 o 
   3   7   8        4.95        6.88      1.36 o 
  -4   8   8       12.00        8.91      2.35 o 
  -3   8   8       21.11       21.37      2.53 o 
  -2   8   8        0.02        0.00      0.89 o 
  -1   8   8        0.18        0.00      0.72 o 
   0   8   8        7.83       11.66      1.65 o 
   1   8   8        2.35        3.25      0.99 o 
   2   8   8        0.09        0.65      0.82 o 
  -4   9   8        0.66        1.99      1.61 o 
  -3   9   8        7.39       12.96      2.14 o 
  -2   9   8        3.65        6.21      1.91 o 
  -1   9   8        0.06        0.78      0.87 o 
   0   9   8       21.89       27.89      2.51 o 
   1   9   8        6.74       11.44      1.78 o 
   2   9   8        0.27        0.00      0.96 o 
  -3  10   8        3.54        4.33      1.50 o 
  -2  10   8        6.69        7.32      2.20 o 
  -1  10   8       15.20       20.88      2.18 o 
   0  10   8        3.19        5.03      1.30 o 
   1  10   8       14.02       15.57      2.06 o 
  -3   1   9        6.37        6.43      2.57 o 
  -2   1   9        4.79        3.41      1.28 o 
  -1   1   9        2.20        3.97      0.96 o 
   0   1   9       10.46       11.97      1.38 o 
   1   1   9        2.01        1.87      0.81 o 
   2   1   9        0.46        0.63      0.78 o 
  -4   2   9        0.09        0.00      1.61 o 
  -3   2   9       21.98       24.45      4.40 o 
  -2   2   9        3.69        2.22      0.95 o 
  -1   2   9        5.05        5.77      1.12 o 
   0   2   9        0.91        0.62      0.72 o 
   1   2   9        0.05        0.12      0.72 o 
   2   2   9        4.04        3.72      0.98 o 
  -4   3   9        0.58        0.49      1.34 o 
  -3   3   9        0.07        1.22      1.27 o 
  -2   3   9        6.05        4.86      1.39 o 
  -1   3   9        3.54        3.39      0.94 o 
   0   3   9        2.19        2.90      0.91 o 
   1   3   9       22.43       24.24      2.14 o 
   2   3   9        8.99       12.84      1.51 o 
  -4   4   9        0.02        1.31      1.44 o 
  -3   4   9        0.67        1.46      1.26 o 
  -2   4   9        7.91        9.83      1.78 o 
  -1   4   9        0.22        0.94      0.75 o 
   0   4   9        1.14        0.84      0.79 o 
   1   4   9        5.57        5.92      1.28 o 
   2   4   9       12.59       15.98      1.87 o 
  -4   5   9        0.05        0.00      1.35 o 
  -3   5   9        0.55        0.27      1.29 o 
  -2   5   9        0.32        0.84      1.03 o 
  -1   5   9        0.03        0.21      0.74 o 
   0   5   9       11.54       14.60      1.74 o 
   1   5   9       16.15       18.79      1.97 o 
  -3   6   9        0.00        0.80      1.43 o 
  -2   6   9        9.81       12.13      2.49 o 
  -1   6   9        5.08        8.37      1.39 o 
   0   6   9        8.82       11.31      1.60 o 
   1   6   9       15.48       17.94      1.97 o 
  -2   7   9        1.84        1.51      1.59 o 
  -1   7   9        5.62        7.31      1.55 o 
   0   7   9        0.28        2.18      1.03 o 
                                                 
